# Supplementary material for: Vitamin B Mitigates Thoracic Aortic Dilation in Marfan Syndrome Mice by Restoring the Canonical TGF-β Pathway
Source: Int J Mol Sci. 2021 Oct 29;22(21):11737. doi: 10.3390/ijms222111737 (PMC8583889; doi:10.3390/ijms222111737)
Supplement: Supplementary file 1 [file ijms-22-11737-s001.zip]

Archive with 2 entries (2 files):
- Supplementary Materials.pdf
- supplemetal figures_2021.10.18.pdf
